# Supplementary material for: Iron Deficiency and Restless Sleep/Wake Behaviors in Neurodevelopmental Disorders and Mental Health Conditions
Source: Nutrients. 2024 Sep 11;16(18):3064. doi: 10.3390/nu16183064 (PMC11435348; doi:10.3390/nu16183064)
Supplement: Supplementary file 1 [file nutrients-16-03064-s001.zip]

Archive with 1 entries (1 files):
- nutrients-3117862-supplementary.pdf
